# Supplementary material for: Mechanism and consequence of abnormal calcium homeostasis in Rett syndrome astrocytes
Source: eLife. 2018 Mar 29;7:e33417. doi: 10.7554/eLife.33417 (PMC5902163; doi:10.7554/eLife.33417)
Supplement: Figure 1—source data 1. [file elife-33417-fig1-data1.xlsx]

## Sheet: Sheet1
Figure 1C		Group	Mean	SEM	N	P
Percentage		WT	17.95	2.29	26
		MT	29.67	2.75	26	0.001
Frequency		WT	0.412	0.014	280
		MT	0.743	0.016	408	<0.001
Figure 1E		WT	4.04	0.066	811
		MT	4.6	0.07	567	<0.001
