# Supplementary material for: Mechanism and consequence of abnormal calcium homeostasis in Rett syndrome astrocytes
Source: eLife. 2018 Mar 29;7:e33417. doi: 10.7554/eLife.33417 (PMC5902163; doi:10.7554/eLife.33417)
Supplement: Figure 2—source data 1. [file elife-33417-fig2-data1.xlsx]

## Sheet: Sheet1
Figure 2C		Group	Mean	SEM	N	P
Percentage		MT/Lenti-GFP	36.43	4.08	6
		MT/Lenti-MeCP2-GFP	19.93	2.44	6	0.006
Frequency		MT/Lenti-GFP	0.59	0.058	32
		MT/Lenti-MeCP2-GFP	0.27	0.056	21	<0.001
Amplitude		MT/Lenti-GFP	1.75	0.027	209
		MT/Lenti-MeCP2-GFP	1.65	0.077	62	<0.001
Figure 2E		MT/Lenti-GFP	4.2	0.1	123
		MT/Lenti-MeCP2-GFP	3.9	0.13	96	0.02
