# Supplementary material for: Mechanism and consequence of abnormal calcium homeostasis in Rett syndrome astrocytes
Source: eLife. 2018 Mar 29;7:e33417. doi: 10.7554/eLife.33417 (PMC5902163; doi:10.7554/eLife.33417)
Supplement: Figure 3—source data 1. [file elife-33417-fig3-data1.xlsx]

## Sheet: Sheet1
Figure 3C		Group	Mean	SEM	N	P
Percentage		WT	47.25	6	19
		MeCP2-/y	67.35	5.01	19	0.014
Frequency		WT	1.64	0.034	439
		MeCP2-/y	2.013	0.039	575	<0.001
Figure 3E		WT	6.54	0.12	278
		MeCP2-/y	7.25	0.23	153	0.04
