# Supplementary material for: Mechanism and consequence of abnormal calcium homeostasis in Rett syndrome astrocytes
Source: eLife. 2018 Mar 29;7:e33417. doi: 10.7554/eLife.33417 (PMC5902163; doi:10.7554/eLife.33417)
Supplement: Figure 4—source data 1. [file elife-33417-fig4-data1.xlsx]

## Sheet: Sheet1
Figure 4C		Group	Mean	SEM	N	P
		WT	0.47	0.014	293
		MeCP2-/y	0.59	0.012	337	<0.001
Figure 4E		WT	2.22	0.091	238
		MeCP2-/y	2.747	0.021	754	<0.001
