# Supplementary material for: Mechanism and consequence of abnormal calcium homeostasis in Rett syndrome astrocytes
Source: eLife. 2018 Mar 29;7:e33417. doi: 10.7554/eLife.33417 (PMC5902163; doi:10.7554/eLife.33417)
Supplement: Figure 5—source data 1. [file elife-33417-fig5-data1.xlsx]

## Sheet: Sheet1
Figure 5		Group	Mean	SEM	N	P
Frequency		WT	1.44	0.2	18
		MT	2.14	0.11	57	0.0026
FWHM		WT	15.92	0.74	102
		MT	15.87	0.58	313	0.208
