# Supplementary material for: Mechanism and consequence of abnormal calcium homeostasis in Rett syndrome astrocytes
Source: eLife. 2018 Mar 29;7:e33417. doi: 10.7554/eLife.33417 (PMC5902163; doi:10.7554/eLife.33417)
Supplement: Figure 6—source data 1. [file elife-33417-fig6-data1.xlsx]

## Sheet: Sheet1
Figure 6A		Group	Mean	SEM	N	P
		WT	100	3.31	178
		MT	125	4.37	156	<0.001
Figure 6C		WT	59.2	0.83	178
		MT	54.35	1.09	156	<0.001
Figure 6E		GFP-	154	7	30
		GFP+	100	5	30	<0.001
Figure 6F		GFP-	107	8	31
		GFP+	100	6	32	0.46
Figure 6I		WT	100	0	3
		MT	677.5	145	3	0.016
Figure 6K		WT	-0.62	0.078	15
		MT	-0.93	0.0088	14	0.014
Figure 6M		Lenti-GFP	-1.04	0.049	9
		Lenti-GFP-shTRPC4	-0.612	0.095	9	0.006
