# Supplementary material for: Mechanism and consequence of abnormal calcium homeostasis in Rett syndrome astrocytes
Source: eLife. 2018 Mar 29;7:e33417. doi: 10.7554/eLife.33417 (PMC5902163; doi:10.7554/eLife.33417)
Supplement: Figure 7—source data 1. [file elife-33417-fig7-data1.xlsx]

## Sheet: Sheet1
Figure 7C		Group	Mean	SEM	N	P
Percentage		untreated	45.83	7.43	9
		ML204	23.8	3.19	8	0.03
Frequency		untreated	0.31	0.012	203
		ML204	0.2	0.01	91	<0.001
Amplitude		untreated	1.97	0.018	637
		ML204	1.64	0.019	178	<0.001
Figure 7H		MT/Lenti-GFP	0.63	0.033	79
		MT-Lenti-GFP-shTRPC4	0.42	0.025	86	<0.001
Figure 7L		WT/Lenti-GFP	16.36	2.99	12
Percentage		WT/Lenti-GFP-TRPC4	28.96	4.62	13	0.035
Frequency		WT/Lenti-GFP	0.45	0.013	100
		WT/Lenti-GFP-TRPC4	0.71	0.036	74	<0.001
Amplitude		WT/Lenti-GFP	1.22	0.0074	445
		WT/Lenti-GFP-TRPC4	1.49	0.039	523	<0.001
