# Supplementary material for: Mechanism and consequence of abnormal calcium homeostasis in Rett syndrome astrocytes
Source: eLife. 2018 Mar 29;7:e33417. doi: 10.7554/eLife.33417 (PMC5902163; doi:10.7554/eLife.33417)
Supplement: Figure 8—source data 1. [file elife-33417-fig8-data1.xlsx]

## Sheet: Sheet1
Figure 8A		Group	Mean	SEM	N	P
		WT	1.5	0.4	12
		MeCP2-/y	3.88	0.46	16	<0.001
Figure 8B		vehicle	-75.74	5.17	27
left		D-APV	-13.13	2.49	8	<0.001
right		vehicle	-74.44	5.48	18
		ifenprodil	-19.33	1.16	12	<0.001
Figure 8C		vehicle	5.33	1.05	12
		BAPTA	2.08	0.51	12	0.007
Figure 8E		AAV-mCherry	0.29	0.029	34
		AAV-Syn-mCherry-Cre	0.26	0.02	36	0.26
		AAV-GFAP-mCherry-Cre	0.45	0.03	47	<0.001
Figure 8F		AAV-mCherry	1.53	0.15	38
		AAV-Syn-mCherry-Cre	1.81	0.36	21	0.51
		AAV-GFAP-mCherry-Cre	2.63	0.38	30	0.01
Figure 8H		WT	6.51	0.58	7
latency		MeCP2-/y	4.5	0.41	10	0.01
		MeCP2-/y; BAPTA	5.72	0.37	10	0.04 (vs MeCP2-/y); 0.24 (vs WT)
Frequency		WT	3.47	0.53	7
		MeCP2-/y	5.6	0.43	10	0.007
		MeCP2-/y; BAPTA	3.8	0.51	10	0.015 (vs MeCP2-/y); 0.67 (vs WT)
Duration		WT	621.4	39.12	7
		MeCP2-/y	755	30.23	10	0.015
		MeCP2-/y; BAPTA	633.5	31.36	10	0.012 (vs MeCP2-/y); 0.81 (vs WT)
Amplitude		WT	278.6	27.81	7
		MeCP2-/y	363.5	15.15	10	0.011
		MeCP2-/y; BAPTA	347.5	15.15	10	0.47 (vs MeCP2-/y); 0.03 (vs WT)
