# Supplementary material for: Mechanism and consequence of abnormal calcium homeostasis in Rett syndrome astrocytes
Source: eLife. 2018 Mar 29;7:e33417. doi: 10.7554/eLife.33417 (PMC5902163; doi:10.7554/eLife.33417)
Supplement: Source code 1. [file elife-33417-code1.py]

import numpy as np
import sys
from scipy.ndimage.filters import gaussian_filter


class CaSignal:
    def __init__(self, data, threshold=3.0):
        self.data = np.asarray(data)
        self.threshold = threshold
        self.delta = self.get_std(data) * self.threshold
        self.frequency = 0
        self.amplitude = []
        self.fwhm = []
        self.peak_list = []
        self.mintab = []
        self.x_peak_list = []
        self.x_b_list = []
        self.hmxy = []

    def set_std(self, std):
        self.delta = std * self.threshold

    @ staticmethod
    def get_std(data):
        baseline = data - gaussian_filter(data, sigma=3)
        return baseline.std()

    @ staticmethod
    def peakdet(v, d, x=None):
        """

        :param v:
        :param d:
        :param x:
        :return:
        """
        maxtab = []
        mintab = []

        if x is None:
            x = np.arange(len(v))

        v = np.asarray(v)

        if len(v) != len(x):
            sys.exit('Input vectors v and x must have same length')

        if not np.isscalar(d):
            sys.exit('Input argument delta must be a scalar')

        if d <= 0:
            sys.exit('Input argument delta must be positive')

        mn, mx = np.Inf, -np.Inf
        mnpos, mxpos = np.NaN, np.NaN

        lookformax = True

        for i in np.arange(len(v)):
            this = v[i]
            if this > mx:
                mx = this
                mxpos = x[i]
            if this < mn:
                mn = this
                mnpos = x[i]

            if lookformax:
                if i == len(v) - 1 and mx > mn + d:
                    maxtab.append((mxpos, mx))
                    continue
                if this < mx - d:
                    maxtab.append((mxpos, mx))
                    mn = this
                    mnpos = x[i]
                    lookformax = False
            else:
                if this > mn + d:
                    mintab.append((mnpos, mn))
                    mx = this
                    mxpos = x[i]
                    lookformax = True

        return np.array(maxtab), np.array(mintab)

    def getpeaks(self):
        """

        :return: amplitude[]
        """
        self.amplitude.clear()
        self.peak_list, self.mintab = self.peakdet(self.data, self.delta)
        if not len(self.peak_list):
            return

        self.frequency = len(self.peak_list)
        self.x_peak_list = list(self.peak_list.T[0])
        self.amplitude.extend(self.peak_list.T[1])
        if len(self.mintab.T):
            self.x_b_list = self.mintab.T[0]
        # y_b_list = mintab.T[1]
        return self.amplitude

    def get_fwhm(self):
        """

        :return: fwhm[]
        """
        self.fwhm.clear()
        self.hmxy.clear()
        if not len(self.peak_list):
            return
        for i in range(len(self.amplitude)):
            y_peak = self.amplitude[i]
            x_peak = self.x_peak_list[i]
            if x_peak < 2 or x_peak + 4 > len(self.data):
                continue
            hm = (y_peak - 1.0) / 2.0 + 1.0
            if i == 0:
                start = int(np.maximum(0, x_peak - 15))
            else:
                start = int(np.maximum(self.x_b_list[i - 1], x_peak - 15))
            if i == len(self.peak_list) - 1:
                end = len(self.data) - 1
            else:
                end = int(self.x_b_list[i])
            x_rise = np.arange(start, x_peak + 1, dtype=int)
            rise = self.data[x_rise]
            x_decay = np.arange(x_peak, end, dtype=int)
            decay = self.data[x_decay]
            rise1 = rise[np.where(rise < hm)]
            x12 = len(rise1) + start
            if x12 == start:
                continue
                # xx, yy, x_hm1 = self.spike_rise_fit(x_rise, rise, hm)
                # self.fit.append((xx, yy))
            else:
                x11 = x12 - 1
                y11 = rise[x11 - start]
                y12 = rise[x12 - start]
                x_hm1 = x11 + (hm - y11) / (y12 - y11)
            decay1 = decay[np.where(decay > hm)]
            x22 = len(decay1) + x_peak
            if x22 == len(decay) + x_peak:
                continue
                # xx, yy, x_hm2 = self.spike_decay_fit(x_decay, decay, hm)
                # self.fit.append((xx, yy))
            else:
                x21 = x22 - 1
                y21 = decay[int(x21 - x_peak)]
                y22 = decay[int(x22 - x_peak)]
                if y22 != y21:
                    x_hm2 = x21 + (hm - y21) / (y22 - y21)
                else:
                    x_hm2 = x21
            self.fwhm.append((x_hm2 - x_hm1))
            self.hmxy.append((x_hm1, x_hm2, hm))
        return self.fwhm
