# Supplementary material for: Mechanism and consequence of abnormal calcium homeostasis in Rett syndrome astrocytes
Source: eLife. 2018 Mar 29;7:e33417. doi: 10.7554/eLife.33417 (PMC5902163; doi:10.7554/eLife.33417)
Supplement: Source code 2. — It identifies each ROI by the results of cross correlation analysis. Briefly, all the local maximum pixels are detected as the initial ROIs. Then the cross correlation of fluorescence change between an ROI and a surrounding pixel is calculated. If the cross correlation is greater than a given threshold, this pixel is added to the ROI. The procedure is repeated until no more pixel can be added. [file elife-33417-code2.py]

from scipy import ndimage
import numpy as np
from scipy.ndimage.filters import maximum_filter
from scipy.ndimage.morphology import generate_binary_structure, binary_erosion


def detect_peaks(image: np.ndarray):
    neighborhood = generate_binary_structure(2, 2)
    local_max = maximum_filter(image, footprint=neighborhood) == image
    
    # create the mask of the background
    background = (image == 0)
    eroded_background = binary_erosion(background, structure=neighborhood, border_value=1)

    # obtain the final mask, containing only peaks,
    # by removing the background from the local_max mask (xor operation)
    detected_peaks = local_max ^ eroded_background
    return detected_peaks


def surroundings(index_list, shape):
    """

    :param index_list: a list of xy pairs eg. [(4,7),(4,8),(4,9),(5,6),(5,7),(5,8),(6,7),(7,7)]
    :param shape: (height, width)
    :return: the pixels outside the input pxs
    """
    l = []
    xlim = shape[0]
    ylim = shape[1]
    for px in index_list:
        x = px[0]
        y = px[1]
        left = (x - 1, y) if x > 1 else px
        right = (x + 1, y) if x < xlim - 2 else px
        up = (x, y + 1) if y < ylim - 2 else px
        down = (x, y - 1) if y > 1 else px
        if left not in index_list:
            l.append(left)
        if right not in index_list:
            l.append(right)
        if up not in index_list:
            l.append(up)
        if down not in index_list:
            l.append(down)
    return l


class Segment:
    def __init__(self, image, c=0, z=0, threshold_cc=0.8, threshold_area=6, smooth_size=3):
        self.image = image   # image is a np.ndarray [t, z, c, y, x]
        self.c = c
        self.z = z
        self.size = 0
        self.smooth_size = int(smooth_size)
        self.frame_shape = self.image.data[0][z][c].shape
        self.arr = np.transpose(self.image.data, (1, 2, 3, 4, 0))[self.z][self.c]
        self.mxpx = list(self.max_px())
        self.segs = []
        self.threshold_cc = threshold_cc
        self.threshold_area = threshold_area
        self.seg()

    def max_px(self):
        try:
            mean_array = np.mean(self.arr, axis=2)
        except MemoryError:
            mean_array = self.image.data[0][self.z][self.c]+self.image.data[-1][self.z][self.c]
        smoothed_data = ndimage.filters.gaussian_filter(mean_array, sigma=self.smooth_size, mode='nearest')
        px = np.where(detect_peaks(smoothed_data))
        list_px = np.array(px).T
        for i in list_px:
            yield (i[0], i[1])

    def is_duplicate(self, px):
        for i in self.segs:
            if px in i:
                return True
        return False

    def seg_px(self, px):
        """
        
        :param px: [(),(),()]
        :return: 
        """
        bad_pixels = []
        while True:
            sur = surroundings(px, self.frame_shape)
            flag = len(px)
            for ii in sur:
                if ii in bad_pixels or ii in px:
                    continue
                r = np.corrcoef(self.arr[px[0]], self.arr[ii])
                if r[0][1] > self.threshold_cc:
                    px.append(ii)
                else:
                    bad_pixels.append(ii)
            if len(px) == flag:
                return px

    def seg(self):
        for px in self.mxpx:
            if self.is_duplicate(px):
                continue
            self.segs.append(self.seg_px([px]))
        for seg in self.segs[:]:
            if len(seg) < self.threshold_area:
                self.segs.remove(seg)
