# Supplementary material for: Mechanism and consequence of abnormal calcium homeostasis in Rett syndrome astrocytes
Source: eLife. 2018 Mar 29;7:e33417. doi: 10.7554/eLife.33417 (PMC5902163; doi:10.7554/eLife.33417)
Supplement: Supplementary file 1. [file elife-33417-supp1.xlsx]

## Sheet: Sheet2
test_id	gene_id	gene	locus			WT	MT	log2(fold_change)	test_stat	p_value	q_value	significant
STIM1	STIM1	STIM1	chr11:3876932-4114440			8.748	10.3014	0.235816	-0.303818	0.761267	0.999929	no
STIM2	STIM2	STIM2	chr4:26862312-27027003			11.4625	11.9359	0.0583891	-0.0770484	0.938585	0.999929	no
ORAI1	ORAI1	ORAI1	chr12:122064454-122079946			7.90075	2.57963	-1.61483	1.39527	0.162934	0.999929	no
ORAI2	ORAI2	ORAI2	chr7:102073976-102105321			3.34148	2.97449	-0.167842	0.167365	0.867083	0.999929	no
ATP2A1 (SERCA)	ATP2A1	ATP2A1	chr16:28889808-28936532			0.291518	0.347388	0.252963	-0.0433762	0.965402	0.999929	no
ATP2A2	ATP2A2	ATP2A2	chr12:110719031-110788897			54.7728	40.2029	-0.446159	0.467968	0.639807	0.999929	no
ATP2A3	ATP2A3	ATP2A3	chr17:3827162-3867758			0.0741856	0.0121513	-2.61003	1.4291	0.152976	1	no
TMEM66 (SARAF)	TMEM66	TMEM66	chr8:29920257-30108213			82.8497	91.9927	0.151024	-0.154158	0.877485	0.999929	no
EFCAB4B (CRACR2A)	EFCAB4B	EFCAB4B	chr12:3724493-3862366			0.810096	0.0830237	-3.2865	1.89148	0.0585609	0.701906	no
TMEM110 (STIMATE)	TMEM110	TMEM110	chr3:52867130-52931597			2.29778	1.88587	-0.285009	0.217085	0.828142	0.999929	no
TRPC1	TRPC1	TRPC1	chr3:142443265-142526729			2.36114	2.42593	0.0390517	-0.0367326	0.970698	0.999929	no
STC2	STC2	STC2	chr5:172741725-172756506			10.3196	0.973769	-3.40567	3.56684	0.000361315	0.0234334	yes
